# Supplementary material for: Single nucleotide polymorphism rs11614913 associated with CC genotype in miR-196a2 is overrepresented in laryngeal squamous cell carcinoma, but not salivary gland tumors in Polish population
Source: J Appl Genet. 2018 Apr 29;59(3):301–4. doi: 10.1007/s13353-018-0445-6 (PMC6060993; doi:10.1007/s13353-018-0445-6)
Supplement: Supplementary file 1 — (XLSX 14 kb) [file 13353_2018_445_MOESM1_ESM.xlsx]

## Sheet: Arkusz2
SGT patients
Patient (number)	Sex	Tumor type	Age
1	F	MIXTUS	52
2	M	MIXTUS	44
3	F	MIXTUS	41
4	F	WARTHIN	64
5	M	WARTHIN	61
6	F	MIXTUS	60
7	F	WARTHIN	77
8	F	MIXTUS	52
9	F	WARTHIN	78
10	M	WARTHIN	58
11	F	MIXTUS	66
12	F	MIXTUS	32
13	F	MIXTUS	30
14	M	MIXTUS	53
15	F	MIXTUS	57
16	M	MIXTUS	32
17	M	MIXTUS	41
18	F	MIXTUS	70
19	M	MIXTUS	45
20	F	MIXTUS	59
21	F	WARTHIN	61
22	M	WARTHIN	61
23	M	WARTHIN	73
24	M	MIXTUS	39
25	F	MIXTUS	61
26	F	MIXTUS	58
27	M	MIXTUS	56
28	M	WARTHIN	59
29	M	WARTHIN	61
30	M	WARTHIN	61
31	F	MIXTUS	36
32	F	WARTHIN	65
33	M	MIXTUS	62
34	M	WARTHIN	61
35	M	WARTHIN	53
36	M	WARTHIN	68
37	M	WARTHIN	69
38	F	WARTHIN	70
39	F	MIXTUS	41
40	M	MIXTUS	34
41	M	WARTHIN	66
42	M	WARTHIN	58
43	F	MIXTUS	82
44	M	MIXTUS	51
45	F	MIXTUS	69
46	M	WARTHIN	68
47	M	MIXTUS	61
48	M	WARTHIN	59
49	M	WARTHIN	66
50	M	MIXTUS	32
51	F	WARTHIN	69
52	M	MIXTUS	19
53	M	MIXTUS	44
54	F	MIXTUS	67
55	M	WARTHIN	59
56	M	MIXTUS	67
57	F	MIXTUS	32
58	M	WARTHIN	63
59	F	MIXTUS	51
60	F	WARTHIN	67
LSCC patients
Patient (number)	Sex	Tumor type	Age
1	M	LSCC	59
2	F	LSCC	70
3	M	LSCC	70
4	M	LSCC	67
5	M	LSCC	62
6	M	LSCC	59
7	F	LSCC	61
8	M	LSCC	64
9	M	LSCC	60
10	M	LSCC	74
11	M	LSCC	72
12	M	LSCC	61
13	M	LSCC	66
14	M	LSCC	77
15	M	LSCC	54
16	M	LSCC	62
17	M	LSCC	68
18	M	LSCC	66
19	M	LSCC	57
20	M	LSCC	63
21	M	LSCC	54
22	M	LSCC	67
23	M	LSCC	59
24	M	LSCC	61
25	M	LSCC	54
26	M	LSCC	65
27	M	LSCC	74
28	M	LSCC	63
29	M	LSCC	76
30	M	LSCC	66
31	M	LSCC	62
32	F	LSCC	74
33	M	LSCC	70
34	M	LSCC	62
35	M	LSCC	61
36	F	LSCC	73
37	F	LSCC	44
38	M	LSCC	66
39	M	LSCC	63
40	M	LSCC	58
LSCC cell lines
Cell line	Sex	Age (Years)	Primary tumor location	TNM	Specimen site	Type of lesion	Grade
UT-SCC-6A	F	51	supraglottic larynx	T2N1M0	larynx	rec	G1
UT-SCC-6B	F	51	supraglottic larynx	T2N1M0	neck	met	G1
UT-SCC-11	M	58	glottic larynx	T1N0M0	larynx	rec	G2
UT-SCC-19A	M	44	glottic larynx	T4N0M0	larynx	pri	G2
UT-SCC-19B	M	44	glottic larynx	T4N0M0	larynx	pri (per)	G2
UT-SCC-22	M	79	glottic larynx	T1N0M0	larynx	rec	G2
UT-SCC-23	M	66	scc transglottica	T3N0M0	larynx	pri (per)	G1
UT-SCC-29	M	82	glottic larynx	T2N0M0	larynx	pri	G1
UT-SCC-34	M	63	supraglottic larynx	T4N0M0	supraglottic larynx	pri	G1
UT-SCC-38	M	66	glottic larynx	T2N0M0	larynx	pri	G2
UT-SCC-50	M	70	glottic larynx	T2N0;rT2N0	larynx	rec	G3
UT-SCC-57	M	76	glottic larynx	T2N0M0	larynx	rec	G1-G2
UT-SCC-75	M	56	SCC laryngis	T2N2BM0	larynx	pri	G2
UT-SCC-106B	M	59	SCC plicae vocalis	rT3N0M0	larynx	rec	G3
UT-SCC-107	M	46	SCC laryngis supraglottidis	T4N2CM0	larynx	pri	G2
UT-SCC-108	M	68	SCC laryngis supraglottidis	T2N0M0	larynx	pri	G3
